# Supplementary material for: Stem Cell Niche Concept: Search for Current Expert Consensus
Source: Int J Mol Sci. 2025 Aug 29;26(17):8422. doi: 10.3390/ijms26178422 (PMC12429054; doi:10.3390/ijms26178422)
Supplement: Supplementary file 1 [file ijms-26-08422-s001.zip]

Archive with 2 entries (2 files):
- Table S1_questionnaire_R2.pdf
- Table S2_R2.pdf
